# Supplementary material for: Interactions between Environmental Factors and Glutathione S-Transferase (GST) Genes with Respect to Detectable Blood Aluminum Concentrations in Jamaican Children
Source: Genes (Basel). 2022 Oct 20;13(10):1907. doi: 10.3390/genes13101907 (PMC9601654; doi:10.3390/genes13101907)
Supplement: Supplementary file 1 [file genes-13-01907-s001.zip]

Archive with 1 entries (1 files):
- genes-1866596-supplementary.pdf
